# Supplementary material for: Taxonomic revision of the Ophiocordyceps ravenelii complex (Hypocreales, Ophiocordycipitaceae) from China, with an emended description and a new species
Source: MycoKeys. 2026 Jun 8;133:345–66. doi: 10.3897/mycokeys.133.192411 (PMC13270226; doi:10.3897/mycokeys.133.192411)
Supplement: XML Treatment for Ophiocordyceps jinguangensis [file mycokeys.133.192411-treatment1.xml]

<!DOCTYPE tp:taxon-treatment
  PUBLIC "-//TaxonX//DTD Taxonomic Treatment Publishing DTD v0 20100105//EN" "tax-treatment-NSO.dtd">
<tp:taxon-treatment xmlns:tp="http://www.plazi.org/taxpub"><tp:treatment-meta><kwd-group><label>Taxon classification</label><kwd>
                <named-content content-type="kingdom">Fungi</named-content>
              </kwd><kwd>
                <named-content content-type="order">Hypocreales</named-content>
              </kwd><kwd>
                <named-content content-type="family">Ophiocordycipitaceae</named-content>
              </kwd></kwd-group><mixed-citation publication-type="journal"><person-group><name><surname>Dong</surname><given-names>Quan-Ying</given-names></name><name><surname>Zeng</surname><given-names>Nian-Kai</given-names></name><name><surname>Hu</surname><given-names>Chao</given-names></name><name><surname>Liu</surname><given-names>Chang-Kun</given-names></name><name><surname>Zhou</surname><given-names>Jin-Na</given-names></name><name><surname>Liu</surname><given-names>Jin-Lin</given-names></name><name><surname>Gao</surname><given-names>Shun-Yu</given-names></name><name><surname>Xu</surname><given-names>Cheng-Dong</given-names></name></person-group><article-title>Taxonomic revision of the <italic><tp:taxon-name><tp:taxon-name-part taxon-name-part-type="genus" reg="Ophiocordyceps">Ophiocordyceps</tp:taxon-name-part> <tp:taxon-name-part taxon-name-part-type="species" reg="ravenelii">ravenelii</tp:taxon-name-part></tp:taxon-name></italic> complex (<tp:taxon-name><tp:taxon-name-part taxon-name-part-type="order" reg="Hypocreales">Hypocreales</tp:taxon-name-part></tp:taxon-name>, <tp:taxon-name><tp:taxon-name-part taxon-name-part-type="family" reg="Ophiocordycipitaceae">Ophiocordycipitaceae</tp:taxon-name-part></tp:taxon-name>) from China, with an emended description and a new species</article-title><source>MycoKeys</source><day>08</day><month>06</month><year>2026</year><volume>133</volume><fpage>345</fpage><lpage>366</lpage><pub-id pub-id-type="doi">10.3897/mycokeys.133.192411</pub-id></mixed-citation></tp:treatment-meta><tp:nomenclature><tp:taxon-name><object-id xmlns:xlink="http://www.w3.org/1999/xlink" content-type="arpha" xlink:type="simple">E8F2FB95-0BB9-539F-B085-51C86408E42B</object-id>
                    		<tp:taxon-name-part taxon-name-part-type="genus" reg="Ophiocordyceps">Ophiocordyceps</tp:taxon-name-part> <tp:taxon-name-part taxon-name-part-type="species" reg="jinguangensis">jinguangensis</tp:taxon-name-part>
                    	</tp:taxon-name><tp:taxon-authority>X. Zhang, C.J.Y. Li, K.D. Hyde &amp; T.C. Wen, IMA Fungus 17: e171084, 17 (2026)</tp:taxon-authority><xref ref-type="fig" rid="F2">Fig. 2</xref></tp:nomenclature><tp:treatment-sec sec-type="Sexual morph"><title>Sexual morph.</title><p><bold><italic>Stromata</italic></bold> arising from the head of <tp:taxon-name><tp:taxon-name-part taxon-name-part-type="superfamily" reg="Elateroidea">Elateroidea</tp:taxon-name-part></tp:taxon-name> buried in decaying wood, solitary or in pairs, unbranched, cylindrical, fleshy, yellow to yellowish brown, 12–25 mm long. <bold><italic>Fertile parts</italic></bold> clavate, pale yellow to yellowish brown, 7–15 mm long, 2.5–4.5 mm wide, generating toward the upper part of stromata, covered by a verrucose surface. <bold><italic>Stipe</italic></bold> pale yellow to brown, 0.5–2.5 mm wide. <bold><italic>Perithecia</italic></bold> immersed, ovoid to oblong-ovate, densely distributed in the upper of stromata, arranged in a disordered manner, 283–550 × 175–375 µm. <bold><italic>Asci</italic></bold> 8-spored, filiform, hyaline, 235–355 × 6.5–7.5 µm, with hemispheric apical cap, 4.0–5.5 µm high. <bold><italic>Ascospores</italic></bold> filiform, multi-septate, 210–305 × 1.5–2.0 µm. <bold><italic>Part-spores</italic></bold> cylindrical, 4.5–8.0 × 1.0–2.5 µm. <bold>Asexual morph</bold>: Undetermined.</p><fig id="F2" position="float" orientation="portrait"><object-id xmlns:xlink="http://www.w3.org/1999/xlink" content-type="doi" xlink:type="simple">10.3897/mycokeys.133.192411.figure2</object-id><object-id xmlns:xlink="http://www.w3.org/1999/xlink" content-type="arpha" xlink:type="simple">4B6C1EA6-D1D1-5DFD-9D2E-C52D06B4CB3D</object-id><label>Figure 2.</label><caption><p>Morphological features of <italic><tp:taxon-name><tp:taxon-name-part taxon-name-part-type="genus" reg="Ophiocordyceps">Ophiocordyceps</tp:taxon-name-part> <tp:taxon-name-part taxon-name-part-type="species" reg="jinguangensis">jinguangensis</tp:taxon-name-part></tp:taxon-name></italic> (<abbrev xmlns:xlink="http://www.w3.org/1999/xlink" content-type="institution" xlink:title="College of Agronomy Herbarium" xlink:type="simple">CXAC</abbrev> 0024). <bold>A, B, D</bold>. Fungus on <tp:taxon-name><tp:taxon-name-part taxon-name-part-type="superfamily" reg="Elateroidea">Elateroidea</tp:taxon-name-part></tp:taxon-name> larvae; <bold>C</bold>. Asci; <bold>E</bold>. Perithecia; <bold>F, G</bold>. Ascospore segments; <bold>H, I</bold>. Part-spores. Scale bars: 5 mm (<bold>A, B</bold>); 50 µm (<bold>C</bold>); 10 mm (<bold>D</bold>); 500 µm (<bold>E</bold>); 20 µm (<bold>F, G</bold>); 10 µm (<bold>H, I</bold>).</p></caption><graphic xmlns:xlink="http://www.w3.org/1999/xlink" xlink:href="mycokeys-133-345-g002.jpg" id="oo_1673175.jpg" position="float" orientation="portrait" xlink:type="simple"><uri content-type="original_file" xlink:type="simple">https://binary.pensoft.net/fig/1673175</uri></graphic></fig></tp:treatment-sec><tp:treatment-sec sec-type="Material examined"><title>Material examined.</title><p>China, • Yunnan Province, Yuxi City, Xinping Yi and Dai Autonomous County, <tp:taxon-name><tp:taxon-name-part taxon-name-part-type="superfamily" reg="Elateroidea">Elateroidea</tp:taxon-name-part></tp:taxon-name> larvae (<tp:taxon-name><tp:taxon-name-part taxon-name-part-type="order" reg="Coleoptera">Coleoptera</tp:taxon-name-part></tp:taxon-name>), 9 August 2025, Quanying Dong, <abbrev xmlns:xlink="http://www.w3.org/1999/xlink" content-type="institution" xlink:title="College of Agronomy Herbarium" xlink:type="simple">CXAC</abbrev> 0024, <abbrev xmlns:xlink="http://www.w3.org/1999/xlink" content-type="institution" xlink:title="College of Agronomy Herbarium" xlink:type="simple">CXAC</abbrev> 0025.</p></tp:treatment-sec><tp:treatment-sec sec-type="Host"><title>Host.</title><p><tp:taxon-name><tp:taxon-name-part taxon-name-part-type="superfamily" reg="Elateroidea">Elateroidea</tp:taxon-name-part></tp:taxon-name> larvae (<tp:taxon-name><tp:taxon-name-part taxon-name-part-type="order" reg="Coleoptera">Coleoptera</tp:taxon-name-part></tp:taxon-name>).</p></tp:treatment-sec><tp:treatment-sec sec-type="Habitat"><title>Habitat.</title><p>On <tp:taxon-name><tp:taxon-name-part taxon-name-part-type="superfamily" reg="Elateroidea">Elateroidea</tp:taxon-name-part></tp:taxon-name> larvae buried in decaying wood.</p></tp:treatment-sec><tp:treatment-sec sec-type="Known distribution"><title>Known distribution.</title><p>Yunnan Province, China.</p></tp:treatment-sec><tp:treatment-sec sec-type="Commentary"><title>Commentary.</title><p>Specimens <abbrev xmlns:xlink="http://www.w3.org/1999/xlink" content-type="institution" xlink:title="College of Agronomy Herbarium" xlink:type="simple">CXAC</abbrev> 0024 and <abbrev xmlns:xlink="http://www.w3.org/1999/xlink" content-type="institution" xlink:title="College of Agronomy Herbarium" xlink:type="simple">CXAC</abbrev> 0025 were identified as <italic><tp:taxon-name><tp:taxon-name-part taxon-name-part-type="genus" reg="Ophiocordyceps">Ophiocordyceps</tp:taxon-name-part> <tp:taxon-name-part taxon-name-part-type="species" reg="jinguangensis">jinguangensis</tp:taxon-name-part></tp:taxon-name></italic> based on multi-locus phylogenetic analysis and negligible genetic distances (≤0.2% across four loci). Our material expands the known host range to include <tp:taxon-name><tp:taxon-name-part taxon-name-part-type="superfamily" reg="Elateroidea">Elateroidea</tp:taxon-name-part></tp:taxon-name> larvae (vs. <tp:taxon-name><tp:taxon-name-part taxon-name-part-type="superfamily" reg="Tenebrionoidea">Tenebrionoidea</tp:taxon-name-part></tp:taxon-name> in the type material), and extends the morphological range to longer asci (235–355 μm vs 153.6–273.2 μm) and wider perithecia (175–375 μm vs 134–223 μm).</p><p>In our multi-locus phylogeny (Fig. <xref ref-type="fig" rid="F1">1</xref>), <italic><tp:taxon-name><tp:taxon-name-part taxon-name-part-type="genus" reg="Ophiocordyceps">O.</tp:taxon-name-part> <tp:taxon-name-part taxon-name-part-type="species" reg="jinguangensis">jinguangensis</tp:taxon-name-part></tp:taxon-name></italic> nests within the <italic><tp:taxon-name><tp:taxon-name-part taxon-name-part-type="genus" reg="Ophiocordyceps">O.</tp:taxon-name-part> <tp:taxon-name-part taxon-name-part-type="species" reg="ravenelii">ravenelii</tp:taxon-name-part></tp:taxon-name></italic> clade and is closely related to <italic><tp:taxon-name><tp:taxon-name-part taxon-name-part-type="genus" reg="Ophiocordyceps">O.</tp:taxon-name-part> <tp:taxon-name-part taxon-name-part-type="species" reg="formosana">formosana</tp:taxon-name-part></tp:taxon-name></italic>, <italic><tp:taxon-name><tp:taxon-name-part taxon-name-part-type="genus" reg="Ophiocordyceps">O.</tp:taxon-name-part> <tp:taxon-name-part taxon-name-part-type="species" reg="melolonthae">melolonthae</tp:taxon-name-part></tp:taxon-name></italic>, <italic><tp:taxon-name><tp:taxon-name-part taxon-name-part-type="genus" reg="Ophiocordyceps">O.</tp:taxon-name-part> <tp:taxon-name-part taxon-name-part-type="species" reg="neovolkiana">neovolkiana</tp:taxon-name-part></tp:taxon-name></italic> and <italic><tp:taxon-name><tp:taxon-name-part taxon-name-part-type="genus" reg="Ophiocordyceps">O.</tp:taxon-name-part> <tp:taxon-name-part taxon-name-part-type="species" reg="rubroflava">rubroflava</tp:taxon-name-part></tp:taxon-name></italic>. <italic><tp:taxon-name><tp:taxon-name-part taxon-name-part-type="genus" reg="Ophiocordyceps">Ophiocordyceps</tp:taxon-name-part> <tp:taxon-name-part taxon-name-part-type="species" reg="jinguangensis">jinguangensis</tp:taxon-name-part></tp:taxon-name></italic> resembles <italic><tp:taxon-name><tp:taxon-name-part taxon-name-part-type="genus" reg="Ophiocordyceps">O.</tp:taxon-name-part> <tp:taxon-name-part taxon-name-part-type="species" reg="formosana">formosana</tp:taxon-name-part></tp:taxon-name></italic> in producing simple or occasionally branched stromata from Coleopteran larvae in decaying wood, but <italic><tp:taxon-name><tp:taxon-name-part taxon-name-part-type="genus" reg="Ophiocordyceps">O.</tp:taxon-name-part> <tp:taxon-name-part taxon-name-part-type="species" reg="formosana">formosana</tp:taxon-name-part></tp:taxon-name></italic> differs by its branched stromata, <tp:taxon-name><tp:taxon-name-part taxon-name-part-type="family" reg="Tenebrionidae">Tenebrionidae</tp:taxon-name-part></tp:taxon-name> host, semi-immersed ovate perithecia (453–546 × 265–298 μm) and shorter part-spores (2–6 × 1–3 μm) (<xref ref-type="bibr" rid="B23">Kobayasi and Shimizu 1981</xref>; <xref ref-type="bibr" rid="B43">Shimizu 1994</xref>; <xref ref-type="bibr" rid="B26">Li et al. 2005</xref>; <xref ref-type="bibr" rid="B27">Li et al. 2016</xref>).</p><p><italic><tp:taxon-name><tp:taxon-name-part taxon-name-part-type="genus" reg="Ophiocordyceps">Ophiocordyceps</tp:taxon-name-part> <tp:taxon-name-part taxon-name-part-type="species" reg="melolonthae">melolonthae</tp:taxon-name-part></tp:taxon-name></italic> (<xref ref-type="bibr" rid="B32">Mains 1958</xref>) differs from <italic><tp:taxon-name><tp:taxon-name-part taxon-name-part-type="genus" reg="Ophiocordyceps">O.</tp:taxon-name-part> <tp:taxon-name-part taxon-name-part-type="species" reg="jinguangensis">jinguangensis</tp:taxon-name-part></tp:taxon-name></italic> in its substantially longer stromata (3–13 cm vs 1.2–2.5 cm), sulphur-yellow to mikado-orange coloration, association with <tp:taxon-name><tp:taxon-name-part taxon-name-part-type="family" reg="Scarabaeidae">Scarabaeidae</tp:taxon-name-part></tp:taxon-name> larvae vs <tp:taxon-name><tp:taxon-name-part taxon-name-part-type="superfamily" reg="Elateroidea">Elateroidea</tp:taxon-name-part></tp:taxon-name>, narrower part-spores (1–1.5 µm vs 1.0–2.5 µm), and smaller perithecia (170–264 µm vs 175–375 µm wide).</p><p><italic><tp:taxon-name><tp:taxon-name-part taxon-name-part-type="genus" reg="Ophiocordyceps">Ophiocordyceps</tp:taxon-name-part> <tp:taxon-name-part taxon-name-part-type="species" reg="neovolkiana">neovolkiana</tp:taxon-name-part></tp:taxon-name></italic>, another related species, differs from <italic><tp:taxon-name><tp:taxon-name-part taxon-name-part-type="genus" reg="Ophiocordyceps">O.</tp:taxon-name-part> <tp:taxon-name-part taxon-name-part-type="species" reg="jinguangensis">jinguangensis</tp:taxon-name-part></tp:taxon-name></italic> both in host association and morphology. Originally described from Japan by <xref ref-type="bibr" rid="B20">Kobayasi (1941)</xref> and subsequently reported from India and Vietnam (<xref ref-type="bibr" rid="B10">Giang et al. 2015</xref>; <xref ref-type="bibr" rid="B25">Laya et al. 2019</xref>), <italic><tp:taxon-name><tp:taxon-name-part taxon-name-part-type="genus" reg="Ophiocordyceps">O.</tp:taxon-name-part> <tp:taxon-name-part taxon-name-part-type="species" reg="neovolkiana">neovolkiana</tp:taxon-name-part></tp:taxon-name></italic> is characterized by an ovoid or depressed-sphaeroid or tuberiform fertile part. Additionally, it possesses smaller perithecia (340–460 × 140–165 µm vs 283–550 × 175–375 µm) and shorter asci (230–300 × 9–10 µm vs 235–355 × 6.5–7.5 µm) (<xref ref-type="bibr" rid="B20">Kobayasi 1941</xref>).</p><p><italic><tp:taxon-name><tp:taxon-name-part taxon-name-part-type="genus" reg="Ophiocordyceps">Ophiocordyceps</tp:taxon-name-part> <tp:taxon-name-part taxon-name-part-type="species" reg="rubroflava">rubroflava</tp:taxon-name-part></tp:taxon-name></italic>, described herein as a new species, differs from <italic><tp:taxon-name><tp:taxon-name-part taxon-name-part-type="genus" reg="Ophiocordyceps">O.</tp:taxon-name-part> <tp:taxon-name-part taxon-name-part-type="species" reg="jinguangensis">jinguangensis</tp:taxon-name-part></tp:taxon-name></italic> in its longer (3–4.5 cm), bright orange to yellow-orange stromata, clavate to spherical fertile part, and smaller perithecia (275–380 × 105–180 µm vs 283–550 × 175–375 µm), shorter asci (160–195 × 4.5–6.5 µm vs 235–355 × 6.5–7.5 µm), and smaller part-spores (3.0–6.0 × 1.0–2.0 µm vs 4.5–8.0 × 1.0–2.5 µm).</p></tp:treatment-sec><tp:treatment-sec><!--Section generated to contain objects referenced in tp:taxon-treatment.--><fig id="F1" position="float" orientation="portrait"><object-id xmlns:xlink="http://www.w3.org/1999/xlink" content-type="doi" xlink:type="simple">10.3897/mycokeys.133.192411.figure1</object-id><object-id xmlns:xlink="http://www.w3.org/1999/xlink" content-type="arpha" xlink:type="simple">7E24C950-162E-5E07-A378-C57057B03168</object-id><label>Figure 1.</label><caption><p>Molecular phylogenetic analyses using the <abbrev xmlns:xlink="http://www.w3.org/1999/xlink" xlink:title="maximum likelihood" xlink:type="simple">ML</abbrev> and <abbrev xmlns:xlink="http://www.w3.org/1999/xlink" xlink:title="Bayesian inference" xlink:type="simple">BI</abbrev> based on combined nrSSU, nrLSU, <italic>tef1-α</italic>, <italic>rpb1</italic>, and <italic>rpb2</italic> sequence data. <italic><tp:taxon-name><tp:taxon-name-part taxon-name-part-type="genus" reg="Tolypocladium">Tolypocladium</tp:taxon-name-part> <tp:taxon-name-part taxon-name-part-type="species" reg="inflatum">inflatum</tp:taxon-name-part></tp:taxon-name></italic> OSC 71235 and <italic><tp:taxon-name><tp:taxon-name-part taxon-name-part-type="genus" reg="Tolypocladium">T.</tp:taxon-name-part> <tp:taxon-name-part taxon-name-part-type="species" reg="ophioglossoides">ophioglossoides</tp:taxon-name-part></tp:taxon-name></italic> CBS 100239 were used as outgroups. Statistical support values (<abbrev xmlns:xlink="http://www.w3.org/1999/xlink" xlink:title="ML bootstrap support" xlink:type="simple">BS</abbrev> ≥ 80% and <abbrev xmlns:xlink="http://www.w3.org/1999/xlink" xlink:title="BI posterior probabilities" xlink:type="simple">PP</abbrev> ≥ 0.80) are shown at the nodes for <abbrev xmlns:xlink="http://www.w3.org/1999/xlink" xlink:title="maximum likelihood" xlink:type="simple">ML</abbrev> bootstrap support (<abbrev xmlns:xlink="http://www.w3.org/1999/xlink" xlink:title="ML bootstrap support" xlink:type="simple">BS</abbrev>) and <abbrev xmlns:xlink="http://www.w3.org/1999/xlink" xlink:title="Bayesian inference" xlink:type="simple">BI</abbrev> posterior probabilities (<abbrev xmlns:xlink="http://www.w3.org/1999/xlink" xlink:title="BI posterior probabilities" xlink:type="simple">PP</abbrev>), nodes without values received support below these thresholds. Isolates in red type are those analyzed in this study. The scale bar represents the expected number of changes per site.</p></caption><graphic xmlns:xlink="http://www.w3.org/1999/xlink" xlink:href="mycokeys-133-345-g001.jpg" id="oo_1673174.jpg" position="float" orientation="portrait" xlink:type="simple"><uri content-type="original_file" xlink:type="simple">https://binary.pensoft.net/fig/1673174</uri></graphic></fig></tp:treatment-sec><ref-list><ref id="B23"><mixed-citation xmlns:xlink="http://www.w3.org/1999/xlink" xlink:type="simple">Kobayasi Y, Shimizu D (1981) The genus <italic><tp:taxon-name><tp:taxon-name-part taxon-name-part-type="genus">Cordyceps</tp:taxon-name-part></tp:taxon-name></italic> and its allies from Taiwan (Formosa). Bulletin of the National Science Museum (Japan) Series B: Botany 7: 113–122.</mixed-citation></ref><ref id="B43"><mixed-citation xmlns:xlink="http://www.w3.org/1999/xlink" xlink:type="simple">Shimizu D (1994) Color iconography of vegetable wasps and plant worms. Tokyon Seibundo Shinkosha: 1–380.</mixed-citation></ref><ref id="B26"><mixed-citation xmlns:xlink="http://www.w3.org/1999/xlink" xlink:type="simple">Li CR, Xia CR, Lin YR, Fan MZ, Li ZZ (2005) <italic><tp:taxon-name><tp:taxon-name-part taxon-name-part-type="genus">Hirsutella</tp:taxon-name-part> <tp:taxon-name-part taxon-name-part-type="species">huangshanensis</tp:taxon-name-part></tp:taxon-name></italic> sp. nov., the anamorph of <italic><tp:taxon-name><tp:taxon-name-part taxon-name-part-type="genus">Cordyceps</tp:taxon-name-part> <tp:taxon-name-part taxon-name-part-type="species">formosana</tp:taxon-name-part></tp:taxon-name></italic> and its infection on <italic><tp:taxon-name><tp:taxon-name-part taxon-name-part-type="genus">Tenebrio</tp:taxon-name-part> <tp:taxon-name-part taxon-name-part-type="species">molitor</tp:taxon-name-part></tp:taxon-name></italic> Mycosystema 24: 349–355.</mixed-citation></ref><ref id="B27"><mixed-citation xmlns:xlink="http://www.w3.org/1999/xlink" xlink:type="simple">Li GJ, Hyde KD, Zhao RL, Hongsanan S, Abdel-Aziz FA, Abdel-Wahab MA, Alvarado P, Alves-Silva G, Ammirati JF, Ariyawansa HA, Baghela A, Bahkali AH, Beug M, Bhat DJ, Bojantchev D, Boonpratuang T, Bulgakov TS, Camporesi E, Boro MC, Ceska O, Chakraborty D, Chen JJ, Chethana KWT, Chomnunti P, Consiglio G, Cui BK, Dai DQ, Dai YC, Daranagama DA, Das K, Dayarathne MC, De Crop E, De Oliveira RJV, de Souza CAF, de Souza JI, Dentinger BTM, Dissanayake AJ, Doilom M, Drechsler-Santos ER, Ghobad-Nejhad M, Gilmore SP, Góes-Neto A, Gorczak M, Haitjema CH, Hapuarachchi KK, Hashimoto A, He MQ, Henske JK, Hirayama K, Iribarren MJ, Jayasiri SC, Jayawardena RS, Jeon SJ, Jerônimo GH, Jesus AL, Jones EBG, Kang JC, Karunarathna SC, Kirk PM, Konta S, Kuhnert E, Langer E, Lee HS, Lee HB, Li WJ, Li XH, Liimatainen K, Lima DX, Lin CG, Liu JK, Liu XZ, Liu ZY, Luangsa-ard JJ, Lücking R, Lumbsch HT, Lumyong S, Leaño EM, Marano AV, Matsumura M, McKenzie EHC, Mongkolsamrit S, Mortimer PE, Nguyen TTT, Niskanen T, Norphanphoun C, O’Malley MA, Parnmen S, Pawłowska J, Perera RH, Phookamsak R, Phukhamsakda C, Pires-Zottarelli CLA, Raspé O, Reck MA, Rocha SCO, de Santiago ALCMA, Senanayake IC, Setti L, Shang QJ, Singh SK, Sir EB, Solomon KV, Song J, Srikitikulchai P, Stadler M, Suetrong S, Takahashi H, Takahashi T, Tanaka K, Tang LP, Thambugala KM, Thanakitpipattana D, Theodorou MK, Thongbai B, Thummarukcharoen T, Tian Q, Tibpromma S, Verbeken A, Vizzini A, Vlasák J, Voigt K, Wanasinghe DN, Wang Y, Weerakoon G, Wen HA, Wen TC, Wijayawardene NN, Wongkanoun S, Wrzosek M, Xiao YP, Xu JC, Yan JY, Yang J, Da Yang S, Hu Y, Zhang JF, Zhao J, Zhou LW, Peršoh D, Phillips AJL, Maharachchikumbura SSN (2016) Fungal diversity notes 253–366: Taxonomic and phylogenetic contributions to fungal taxa. Fungal Diversity 78: 1–237. <ext-link xlink:href="10.1007/s13225-016-0366-9" ext-link-type="doi" xlink:type="simple">https://doi.org/10.1007/s13225-016-0366-9</ext-link></mixed-citation></ref><ref id="B32"><mixed-citation xmlns:xlink="http://www.w3.org/1999/xlink" xlink:type="simple">Mains EB (1958) North American Entomogenous Species of <italic><tp:taxon-name><tp:taxon-name-part taxon-name-part-type="genus">Cordyceps</tp:taxon-name-part></tp:taxon-name></italic>. Mycologia 50: 169–222. <ext-link xlink:href="10.1080/00275514.1958.12024722" ext-link-type="doi" xlink:type="simple">https://doi.org/10.1080/00275514.1958.12024722</ext-link></mixed-citation></ref><ref id="B20"><mixed-citation xmlns:xlink="http://www.w3.org/1999/xlink" xlink:type="simple">Kobayasi Y (1941) The genus <italic><tp:taxon-name><tp:taxon-name-part taxon-name-part-type="genus">Cordyceps</tp:taxon-name-part></tp:taxon-name></italic> and its allies. Science reports of the Tokyo Bunrika Daigaku 84: 53–260.</mixed-citation></ref><ref id="B10"><mixed-citation xmlns:xlink="http://www.w3.org/1999/xlink" xlink:type="simple">Giang BT, Mai NH, Dai PH, Nguyen TB (2015) Study on the cultivation of insect-parasitic fungus <italic><tp:taxon-name><tp:taxon-name-part taxon-name-part-type="genus">Cordyceps</tp:taxon-name-part> <tp:taxon-name-part taxon-name-part-type="species">neovolkiana</tp:taxon-name-part></tp:taxon-name></italic> in Dalat. Journal of Science and Technology 53: 1–8.</mixed-citation></ref><ref id="B25"><mixed-citation xmlns:xlink="http://www.w3.org/1999/xlink" xlink:type="simple">Laya PK, Yamini Varma CK, Anita Cherian K, Anees MM, Rashmi CR (2019) Observations on entomopathogenic fungus <italic><tp:taxon-name><tp:taxon-name-part taxon-name-part-type="genus">Ophiocordyceps</tp:taxon-name-part> <tp:taxon-name-part taxon-name-part-type="species">neovolkiana</tp:taxon-name-part></tp:taxon-name></italic> on coconut root grub <italic><tp:taxon-name><tp:taxon-name-part taxon-name-part-type="genus">Leucopholis</tp:taxon-name-part> <tp:taxon-name-part taxon-name-part-type="species">coneophora</tp:taxon-name-part></tp:taxon-name></italic>. Kavaka 53: 55–60. <ext-link xlink:href="10.36460/Kavaka/53/2019/55-60" ext-link-type="doi" xlink:type="simple">https://doi.org/10.36460/Kavaka/53/2019/55-60</ext-link></mixed-citation></ref></ref-list></tp:taxon-treatment>
