# Supplementary material for: Taxonomic revision of the Ophiocordyceps ravenelii complex (Hypocreales, Ophiocordycipitaceae) from China, with an emended description and a new species
Source: MycoKeys. 2026 Jun 8;133:345–66. doi: 10.3897/mycokeys.133.192411 (PMC13270226; doi:10.3897/mycokeys.133.192411)
Supplement: XML Treatment for Ophiocordyceps rubroflava [file mycokeys.133.192411-treatment2.xml]

<!DOCTYPE tp:taxon-treatment
  PUBLIC "-//TaxonX//DTD Taxonomic Treatment Publishing DTD v0 20100105//EN" "tax-treatment-NSO.dtd">
<tp:taxon-treatment xmlns:tp="http://www.plazi.org/taxpub"><tp:treatment-meta><kwd-group><label>Taxon classification</label><kwd>
                <named-content content-type="kingdom">Fungi</named-content>
              </kwd><kwd>
                <named-content content-type="order">Hypocreales</named-content>
              </kwd><kwd>
                <named-content content-type="family">Ophiocordycipitaceae</named-content>
              </kwd></kwd-group><mixed-citation publication-type="journal"><person-group><name><surname>Dong</surname><given-names>Quan-Ying</given-names></name><name><surname>Zeng</surname><given-names>Nian-Kai</given-names></name><name><surname>Hu</surname><given-names>Chao</given-names></name><name><surname>Liu</surname><given-names>Chang-Kun</given-names></name><name><surname>Zhou</surname><given-names>Jin-Na</given-names></name><name><surname>Liu</surname><given-names>Jin-Lin</given-names></name><name><surname>Gao</surname><given-names>Shun-Yu</given-names></name><name><surname>Xu</surname><given-names>Cheng-Dong</given-names></name></person-group><article-title>Taxonomic revision of the <italic><tp:taxon-name><tp:taxon-name-part taxon-name-part-type="genus" reg="Ophiocordyceps">Ophiocordyceps</tp:taxon-name-part> <tp:taxon-name-part taxon-name-part-type="species" reg="ravenelii">ravenelii</tp:taxon-name-part></tp:taxon-name></italic> complex (<tp:taxon-name><tp:taxon-name-part taxon-name-part-type="order" reg="Hypocreales">Hypocreales</tp:taxon-name-part></tp:taxon-name>, <tp:taxon-name><tp:taxon-name-part taxon-name-part-type="family" reg="Ophiocordycipitaceae">Ophiocordycipitaceae</tp:taxon-name-part></tp:taxon-name>) from China, with an emended description and a new species</article-title><source>MycoKeys</source><day>08</day><month>06</month><year>2026</year><volume>133</volume><fpage>345</fpage><lpage>366</lpage><pub-id pub-id-type="doi">10.3897/mycokeys.133.192411</pub-id></mixed-citation></tp:treatment-meta><tp:nomenclature><tp:taxon-name><object-id xmlns:xlink="http://www.w3.org/1999/xlink" content-type="arpha" xlink:type="simple">7FE90A59-4B96-53BF-8F82-29CEB28C5182</object-id><tp:taxon-name-part taxon-name-part-type="genus" reg="Ophiocordyceps">Ophiocordyceps</tp:taxon-name-part> <tp:taxon-name-part taxon-name-part-type="species" reg="rubroflava">rubroflava</tp:taxon-name-part>
                    	
                    		<object-id xmlns:xlink="http://www.w3.org/1999/xlink" content-type="mycobank" xlink:type="simple">862339</object-id>
                    	</tp:taxon-name><tp:taxon-authority>Q.Y. Dong &amp; C. D. Xu</tp:taxon-authority><tp:taxon-status xmlns:xlink="http://www.w3.org/1999/xlink" xlink:type="simple">sp. nov.</tp:taxon-status><xref ref-type="fig" rid="F3">Fig. 3</xref></tp:nomenclature><tp:treatment-sec sec-type="Etymology"><title>Etymology.</title><p><italic>rubroflava</italic>, from <italic>rubro</italic>- = red-, <italic>ﬂava</italic> = yellow, referring to its red fertile part and yellow stipe of stromata.</p><fig id="F3" position="float" orientation="portrait"><object-id xmlns:xlink="http://www.w3.org/1999/xlink" content-type="doi" xlink:type="simple">10.3897/mycokeys.133.192411.figure3</object-id><object-id xmlns:xlink="http://www.w3.org/1999/xlink" content-type="arpha" xlink:type="simple">07B6B672-DCB1-5895-B88C-6BC344D31108</object-id><label>Figure 3.</label><caption><p>Morphological features of <italic><tp:taxon-name><tp:taxon-name-part taxon-name-part-type="genus" reg="Ophiocordyceps">Ophiocordyceps</tp:taxon-name-part></tp:taxon-name> rubroflava</italic> (holotype <abbrev xmlns:xlink="http://www.w3.org/1999/xlink" content-type="institution" xlink:title="College of Agronomy Herbarium" xlink:type="simple">CXAC</abbrev> 0021). <bold>A–E</bold>. Fungus on <tp:taxon-name><tp:taxon-name-part taxon-name-part-type="order" reg="Coleoptera">Coleoptera</tp:taxon-name-part></tp:taxon-name> larva; <bold>F, G</bold>. Ascus; <bold>H</bold>. Asci and part-spores (arrow); <bold>I, J</bold>. Perithecia. Scale bars: 10 mm (<bold>A–E</bold>); 50 µm (<bold>F</bold>); 20 µm (<bold>G, H</bold>); 500 µm (<bold>I</bold>); 200 µm (<bold>J</bold>);</p></caption><graphic xmlns:xlink="http://www.w3.org/1999/xlink" xlink:href="mycokeys-133-345-g003.jpg" id="oo_1673176.jpg" position="float" orientation="portrait" xlink:type="simple"><uri content-type="original_file" xlink:type="simple">https://binary.pensoft.net/fig/1673176</uri></graphic></fig></tp:treatment-sec><tp:treatment-sec sec-type="Holotype"><title>Holotype.</title><p>China, • Yunnan Province, Pu’er City, Lancang Lahu Autonomous County, On the larva of <tp:taxon-name><tp:taxon-name-part taxon-name-part-type="order" reg="Coleoptera">Coleoptera</tp:taxon-name-part></tp:taxon-name>, 28 August 2025, Quanying Dong (holotype <abbrev xmlns:xlink="http://www.w3.org/1999/xlink" content-type="institution" xlink:title="College of Agronomy Herbarium" xlink:type="simple">CXAC</abbrev> 0021).</p></tp:treatment-sec><tp:treatment-sec sec-type="Sexual morph"><title>Sexual morph.</title><p><bold><italic>Stromata</italic></bold> arising from the back of <tp:taxon-name><tp:taxon-name-part taxon-name-part-type="order" reg="Coleoptera">Coleoptera</tp:taxon-name-part></tp:taxon-name> buried in soil, sometimes the host covered by a white mycelial layer, solitary or in groups of 2–8, cylindrical, soft, fleshy, 3–4.5 cm long, 3–8 mm wide, bright orange to yellow orange, either branched or unbranched. <bold><italic>Stipe</italic></bold> cylindrical, bright orange or white, with the base near the host body typically white, 2.5–4 cm long. <bold><italic>Fertile parts</italic></bold> clavate or spherical, red to orange red, 3–10 mm long, occupying the upper part of stromata. <bold><italic>Perithecia</italic></bold> immersed, bright yellow when young, becoming yellowish brown at maturity, ovoid to oblong-ovate, densely distributed in a granular pattern on the upper part of the stromata, 275–380 × 105–180 µm. <bold><italic>Asci</italic></bold> 8-spored, filiform, hyaline, 160–195 × 4.5–6.5 µm, with a hemispherical cap, 4.5–5.5 µm high. <bold><italic>Part-spores</italic></bold> cylindrical, 3.0–6.0 × 1.0–2.0 µm. <bold>Asexual morph</bold>: Undetermined.</p></tp:treatment-sec><tp:treatment-sec sec-type="Host"><title>Host.</title><p><tp:taxon-name><tp:taxon-name-part taxon-name-part-type="order" reg="Coleoptera">Coleoptera</tp:taxon-name-part></tp:taxon-name> larva</p></tp:treatment-sec><tp:treatment-sec sec-type="Habitat"><title>Habitat.</title><p>On <tp:taxon-name><tp:taxon-name-part taxon-name-part-type="order" reg="Coleoptera">Coleoptera</tp:taxon-name-part></tp:taxon-name> larvae buried in soil.</p></tp:treatment-sec><tp:treatment-sec sec-type="Known distribution"><title>Known distribution.</title><p>Yunnan Province, China.</p></tp:treatment-sec><tp:treatment-sec sec-type="Additional specimens examined"><title>Additional specimens examined.</title><p>China, • Yunnan Province, Pu’er City, Lancang Lahu Autonomous County, On the larva of <tp:taxon-name><tp:taxon-name-part taxon-name-part-type="order" reg="Coleoptera">Coleoptera</tp:taxon-name-part></tp:taxon-name>, 28 August 2025, Quanying Dong (paratype <abbrev xmlns:xlink="http://www.w3.org/1999/xlink" content-type="institution" xlink:title="College of Agronomy Herbarium" xlink:type="simple">CXAC</abbrev> 0022). China, • Yunnan Province, Pu’er City, Lancang Lahu Autonomous County, On the larva of <tp:taxon-name><tp:taxon-name-part taxon-name-part-type="order" reg="Coleoptera">Coleoptera</tp:taxon-name-part></tp:taxon-name>, 29 August 2025, Quanying Dong (paratype <abbrev xmlns:xlink="http://www.w3.org/1999/xlink" content-type="institution" xlink:title="College of Agronomy Herbarium" xlink:type="simple">CXAC</abbrev> 0023).</p></tp:treatment-sec><tp:treatment-sec sec-type="Commentary"><title>Commentary.</title><p><italic><tp:taxon-name><tp:taxon-name-part taxon-name-part-type="genus" reg="Ophiocordyceps">Ophiocordyceps</tp:taxon-name-part> <tp:taxon-name-part taxon-name-part-type="species" reg="rubroflava">rubroflava</tp:taxon-name-part></tp:taxon-name></italic> is characterized by bright orange to yellow-orange, cylindrical, soft, fleshy stromata with a distinctive bicolored appearance (red to orange-red fertile part vs. bright orange or white stipe), completely immersed ovoid to oblong-ovate perithecia (275–380 × 105–180 µm), and cylindrical part-spores 3.0–6.0 × 1.0–2.0 µm. It occurs on coleopteran larvae buried in soil in Yunnan Province, China.</p><p>Phylogenetically, <italic><tp:taxon-name><tp:taxon-name-part taxon-name-part-type="genus" reg="Ophiocordyceps">O.</tp:taxon-name-part> <tp:taxon-name-part taxon-name-part-type="species" reg="rubroflava">rubroflava</tp:taxon-name-part></tp:taxon-name></italic> is strongly supported and clusters with <italic><tp:taxon-name><tp:taxon-name-part taxon-name-part-type="genus" reg="Ophiocordyceps">O.</tp:taxon-name-part> <tp:taxon-name-part taxon-name-part-type="species" reg="formosana">formosana</tp:taxon-name-part></tp:taxon-name></italic>, <italic><tp:taxon-name><tp:taxon-name-part taxon-name-part-type="genus" reg="Ophiocordyceps">O.</tp:taxon-name-part> <tp:taxon-name-part taxon-name-part-type="species" reg="jinguangensis">jinguangensis</tp:taxon-name-part></tp:taxon-name></italic>, <italic><tp:taxon-name><tp:taxon-name-part taxon-name-part-type="genus" reg="Ophiocordyceps">O.</tp:taxon-name-part> <tp:taxon-name-part taxon-name-part-type="species" reg="melolonthae">melolonthae</tp:taxon-name-part></tp:taxon-name></italic>, and <italic><tp:taxon-name><tp:taxon-name-part taxon-name-part-type="genus" reg="Ophiocordyceps">O.</tp:taxon-name-part> <tp:taxon-name-part taxon-name-part-type="species" reg="neovolkiana">neovolkiana</tp:taxon-name-part></tp:taxon-name></italic>, but forms a distinct clade (Fig. <xref ref-type="fig" rid="F1">1</xref>). Morphologically, it differs from <italic><tp:taxon-name><tp:taxon-name-part taxon-name-part-type="genus" reg="Ophiocordyceps">O.</tp:taxon-name-part> <tp:taxon-name-part taxon-name-part-type="species" reg="formosana">formosana</tp:taxon-name-part></tp:taxon-name></italic> by stromata arising from the host’s back (vs head and tail), a clavate to spherical, red to orange-red fertile head (vs. orange, mostly elliptic), smaller perithecia (275–380 × 105–180 µm vs 453–546 × 265–298 µm), shorter and narrower asci (160–195 × 4.5–6.5 µm vs 366–498 × 8–11 µm), and slightly longer part-spores (3.0–6.0 × 1.0–2.0 µm vs 2–6 × 1–3 µm) (<xref ref-type="bibr" rid="B26">Li et al. 2005</xref>). <italic><tp:taxon-name><tp:taxon-name-part taxon-name-part-type="genus" reg="Ophiocordyceps">Ophiocordyceps</tp:taxon-name-part> <tp:taxon-name-part taxon-name-part-type="species" reg="melolonthae">melolonthae</tp:taxon-name-part></tp:taxon-name></italic> (<xref ref-type="bibr" rid="B32">Mains 1958</xref>) differs from <italic><tp:taxon-name><tp:taxon-name-part taxon-name-part-type="genus" reg="Ophiocordyceps">O.</tp:taxon-name-part> <tp:taxon-name-part taxon-name-part-type="species" reg="rubroflava">rubroflava</tp:taxon-name-part></tp:taxon-name></italic> in its longer stromata (3–13 cm vs 3–4.5 cm), sulphur-yellow to mikado-orange coloration, <tp:taxon-name><tp:taxon-name-part taxon-name-part-type="family" reg="Scarabaeidae">Scarabaeidae</tp:taxon-name-part></tp:taxon-name> host, larger perithecia (360–480 × 170–264 µm vs 275–380 × 105–180 µm), longer asci (210–300 × 6–8 µm vs 160–195 × 4.5–6.5 µm), and longer, narrower part-spores (4–8 × 1–1.5 µm vs 3.0–6.0 × 1.0–2.0 µm). <italic><tp:taxon-name><tp:taxon-name-part taxon-name-part-type="genus" reg="Ophiocordyceps">Ophiocordyceps</tp:taxon-name-part> <tp:taxon-name-part taxon-name-part-type="species" reg="neovolkiana">neovolkiana</tp:taxon-name-part></tp:taxon-name></italic> differs from <italic><tp:taxon-name><tp:taxon-name-part taxon-name-part-type="genus" reg="Ophiocordyceps">O.</tp:taxon-name-part> <tp:taxon-name-part taxon-name-part-type="species" reg="rubroflava">rubroflava</tp:taxon-name-part></tp:taxon-name></italic> in its ovoid to tuberiform fertile part, larger perithecia (340–460 × 140–165 µm vs 275–380 × 105–180 µm), and larger asci (230–300 × 9–10 µm vs 160–195 × 4.5–6.5 µm) (<xref ref-type="bibr" rid="B20">Kobayasi 1941</xref>). For differences between <italic><tp:taxon-name><tp:taxon-name-part taxon-name-part-type="genus" reg="Ophiocordyceps">O.</tp:taxon-name-part> <tp:taxon-name-part taxon-name-part-type="species" reg="rubroflava">rubroflava</tp:taxon-name-part></tp:taxon-name></italic> and <italic><tp:taxon-name><tp:taxon-name-part taxon-name-part-type="genus" reg="Ophiocordyceps">O.</tp:taxon-name-part> <tp:taxon-name-part taxon-name-part-type="species" reg="jinguangensis">jinguangensis</tp:taxon-name-part></tp:taxon-name></italic> see the commentary on <italic><tp:taxon-name><tp:taxon-name-part taxon-name-part-type="genus" reg="Ophiocordyceps">O.</tp:taxon-name-part> <tp:taxon-name-part taxon-name-part-type="species" reg="jinguangensis">jinguangensis</tp:taxon-name-part></tp:taxon-name></italic>.</p><p>Table <xref ref-type="table" rid="T2">2</xref> provides a morphological comparison of representative species within the <italic><tp:taxon-name><tp:taxon-name-part taxon-name-part-type="genus" reg="Ophiocordyceps">Ophiocordyceps</tp:taxon-name-part> <tp:taxon-name-part taxon-name-part-type="species" reg="ravenelii">ravenelii</tp:taxon-name-part></tp:taxon-name></italic> complex.</p><table-wrap id="T2" position="float" orientation="portrait"><label>Table 2.</label><caption><p>Morphological comparisons of representative species within <italic><tp:taxon-name><tp:taxon-name-part taxon-name-part-type="genus" reg="Ophiocordyceps">Ophiocordyceps</tp:taxon-name-part> <tp:taxon-name-part taxon-name-part-type="species" reg="ravenelii">ravenelii</tp:taxon-name-part></tp:taxon-name></italic> complex.</p></caption><table><tbody><tr><th rowspan="1" colspan="1">Species</th><th rowspan="1" colspan="1">Host/substratum</th><th rowspan="1" colspan="1">Stromata/Synnemata (mm)</th><th rowspan="1" colspan="1">Perithecia (µm)</th><th rowspan="1" colspan="1">Asci (µm)</th><th rowspan="1" colspan="1">Ascospores (µm)</th><th rowspan="1" colspan="1">Part-spores (µm)</th><th rowspan="1" colspan="1">Conidiogenous cells (µm)</th><th rowspan="1" colspan="1">Conidia (µm)</th><th rowspan="1" colspan="1">References</th></tr><tr><td rowspan="1" colspan="1">
                      <italic>
                        <tp:taxon-name><tp:taxon-name-part taxon-name-part-type="genus" reg="Ophiocordyceps">O.</tp:taxon-name-part> <tp:taxon-name-part taxon-name-part-type="species" reg="barnesii">barnesii</tp:taxon-name-part></tp:taxon-name>
                      </italic>
                    </td><td rowspan="1" colspan="1">
                      <tp:taxon-name>
                        <tp:taxon-name-part taxon-name-part-type="order" reg="Coleoptera">Coleoptera</tp:taxon-name-part>
                      </tp:taxon-name>
                    </td><td rowspan="1" colspan="1">Solitary and simple</td><td rowspan="1" colspan="1">Immersed, obclavate, 340–430 × 120–230</td><td rowspan="1" colspan="1">Cylindrical 150–185 (–220) × 5–10</td><td rowspan="1" colspan="1">110–165</td><td rowspan="1" colspan="1">32–45 × 2–2.5</td><td rowspan="1" colspan="1">–</td><td rowspan="1" colspan="1">–</td><td rowspan="1" colspan="1">
                      <xref ref-type="bibr" rid="B30">Luangsa-Ard et al. 2010</xref>
                    </td></tr><tr><td rowspan="1" colspan="1">
                      <italic>
                        <tp:taxon-name><tp:taxon-name-part taxon-name-part-type="genus" reg="Ophiocordyceps">O.</tp:taxon-name-part> <tp:taxon-name-part taxon-name-part-type="species" reg="clavata">clavata</tp:taxon-name-part></tp:taxon-name>
                      </italic>
                    </td><td rowspan="1" colspan="1"><tp:taxon-name><tp:taxon-name-part taxon-name-part-type="family" reg="Tenebrionidae">Tenebrionidae</tp:taxon-name-part></tp:taxon-name> larva</td><td rowspan="1" colspan="1">Multiple, clavate, pale yellow, long 2–10, 0.5–1.5 wide</td><td rowspan="1" colspan="1">Immersed, broad ovoid, 400–500 × 250–350</td><td rowspan="1" colspan="1">Cylindrical, 200–300 × 6–8</td><td rowspan="1" colspan="1">Cylindrical, long 200–250</td><td rowspan="1" colspan="1">5–10 × 1.5–3</td><td rowspan="1" colspan="1">–</td><td rowspan="1" colspan="1">–</td><td rowspan="1" colspan="1">
                      <xref ref-type="bibr" rid="B35">Mongkolsamrit et al. 2024</xref>
                    </td></tr><tr><td rowspan="1" colspan="1">
                      <italic>
                        <tp:taxon-name><tp:taxon-name-part taxon-name-part-type="genus" reg="Ophiocordyceps">O.</tp:taxon-name-part> <tp:taxon-name-part taxon-name-part-type="species" reg="formosana">formosana</tp:taxon-name-part></tp:taxon-name>
                      </italic>
                    </td><td rowspan="1" colspan="1"><tp:taxon-name><tp:taxon-name-part taxon-name-part-type="superfamily" reg="Tenebrionoidea">Tenebrionoidea</tp:taxon-name-part></tp:taxon-name> larva (<tp:taxon-name><tp:taxon-name-part taxon-name-part-type="order" reg="Coleoptera">Coleoptera</tp:taxon-name-part></tp:taxon-name>)</td><td rowspan="1" colspan="1">Several, yellow to orange, long 14, wide 2–5</td><td rowspan="1" colspan="1">Semi-immersed, 453–546 × 265–298</td><td rowspan="1" colspan="1">366–498 × 8–11</td><td rowspan="1" colspan="1">Cylindrical</td><td rowspan="1" colspan="1">2–6 × 1–3</td><td rowspan="1" colspan="1">–</td><td rowspan="1" colspan="1">–</td><td rowspan="1" colspan="1"><xref ref-type="bibr" rid="B26">Li et al. 2005</xref>; <xref ref-type="bibr" rid="B27">Li et al. 2016</xref></td></tr><tr><td rowspan="1" colspan="1">
                      <italic>
                        <tp:taxon-name><tp:taxon-name-part taxon-name-part-type="genus" reg="Ophiocordyceps">O.</tp:taxon-name-part> <tp:taxon-name-part taxon-name-part-type="species" reg="highlandensis">highlandensis</tp:taxon-name-part></tp:taxon-name>
                      </italic>
                    </td><td rowspan="1" colspan="1"><tp:taxon-name><tp:taxon-name-part taxon-name-part-type="order" reg="Coleoptera">Coleoptera</tp:taxon-name-part></tp:taxon-name> larva</td><td rowspan="1" colspan="1">Solitary and simple, 3.5–8 cm in height</td><td rowspan="1" colspan="1">Immersed, vase-form, ovoid to oblong, 230–410 × 120–200</td><td rowspan="1" colspan="1">Narrowly clavate to nearly cylindrical, 140–170 × 5–6.5</td><td rowspan="1" colspan="1">Filiform, 130–150 × 1.5–2</td><td rowspan="1" colspan="1">(20)33–55 × 1.5–2</td><td rowspan="1" colspan="1">–</td><td rowspan="1" colspan="1">–</td><td rowspan="1" colspan="1">
                      <xref ref-type="bibr" rid="B71">Yang et al. 2015</xref>
                    </td></tr><tr><td rowspan="1" colspan="1">
                      <italic>
                        <tp:taxon-name><tp:taxon-name-part taxon-name-part-type="genus" reg="Ophiocordyceps">O.</tp:taxon-name-part> <tp:taxon-name-part taxon-name-part-type="species" reg="jinguangensis">jinguangensis</tp:taxon-name-part></tp:taxon-name>
                      </italic>
                    </td><td rowspan="1" colspan="1">
                      <bold><tp:taxon-name><tp:taxon-name-part taxon-name-part-type="superfamily" reg="Elateroidea">Elateroidea</tp:taxon-name-part></tp:taxon-name> larva (<tp:taxon-name><tp:taxon-name-part taxon-name-part-type="order" reg="Coleoptera">Coleoptera</tp:taxon-name-part></tp:taxon-name>)</bold>
                    </td><td rowspan="1" colspan="1">
                      <bold>Solitary or in pairs, cylindrical, yellow to yellowish brown, long 12–25 mm</bold>
                    </td><td rowspan="1" colspan="1">
                      <bold>Immersed, ovoid to oblong-ovate, 283–550 × 175–375</bold>
                    </td><td rowspan="1" colspan="1">
                      <bold>Filiform, 235–355 × 6.5–7.5</bold>
                    </td><td rowspan="1" colspan="1">
                      <bold>Filiform, 210–305 × 1.5–2.0</bold>
                    </td><td rowspan="1" colspan="1">
                      <bold>Cylindrical, 4.5–8.0 × 1.0–2.5</bold>
                    </td><td rowspan="1" colspan="1">–</td><td rowspan="1" colspan="1">–</td><td rowspan="1" colspan="1">
                      <bold>This study</bold>
                    </td></tr><tr><td rowspan="1" colspan="1">
                      <italic>
                        <tp:taxon-name><tp:taxon-name-part taxon-name-part-type="genus" reg="Ophiocordyceps">O.</tp:taxon-name-part> <tp:taxon-name-part taxon-name-part-type="species" reg="jinguangensis">jinguangensis</tp:taxon-name-part></tp:taxon-name>
                      </italic>
                    </td><td rowspan="1" colspan="1"><tp:taxon-name><tp:taxon-name-part taxon-name-part-type="superfamily" reg="Tenebrionoidea">Tenebrionoidea</tp:taxon-name-part></tp:taxon-name> larva (<tp:taxon-name><tp:taxon-name-part taxon-name-part-type="order" reg="Coleoptera">Coleoptera</tp:taxon-name-part></tp:taxon-name>)</td><td rowspan="1" colspan="1">Solitary, yellow to brown, 10.2–16.5 × 1–2.2 mm.</td><td rowspan="1" colspan="1">Immersed, ovoid to oblong-ovate, 306–496 × 134–223</td><td rowspan="1" colspan="1">153.6–273.2 × 5.2–11.8</td><td rowspan="1" colspan="1">Filiform, 133.4–187.6 × 1.4–2.4</td><td rowspan="1" colspan="1">Cylindrical, 6.7–9.6 × 1.6–2.7</td><td rowspan="1" colspan="1">–</td><td rowspan="1" colspan="1">–</td><td rowspan="1" colspan="1">
                      <xref ref-type="bibr" rid="B74">Zhang et al. 2026</xref>
                    </td></tr><tr><td rowspan="1" colspan="1">
                      <italic>
                        <tp:taxon-name><tp:taxon-name-part taxon-name-part-type="genus" reg="Ophiocordyceps">O.</tp:taxon-name-part> <tp:taxon-name-part taxon-name-part-type="species" reg="krachonicola">krachonicola</tp:taxon-name-part></tp:taxon-name>
                      </italic>
                    </td><td rowspan="1" colspan="1">Nymph of <tp:taxon-name><tp:taxon-name-part taxon-name-part-type="genus" reg="Gryllotalpa">Gryllotalpa</tp:taxon-name-part> <tp:taxon-name-part taxon-name-part-type="species" reg="orientalis">orientalis</tp:taxon-name-part></tp:taxon-name>  (<tp:taxon-name><tp:taxon-name-part taxon-name-part-type="family" reg="Gryllidae">Gryllidae</tp:taxon-name-part></tp:taxon-name>)</td><td rowspan="1" colspan="1">Solitary, cylindrical, dark gray, 37–40 × 1–1.5 mm</td><td rowspan="1" colspan="1">Completely immersed, ovoid to obclavate, 460–580 ×</td><td rowspan="1" colspan="1">Cylindrical, 250–400 × 4–5</td><td rowspan="1" colspan="1">Cylindrical 4–10 × 1</td><td rowspan="1" colspan="1">–</td><td rowspan="1" colspan="1">–</td><td rowspan="1" colspan="1">–</td><td rowspan="1" colspan="1">
                      <xref ref-type="bibr" rid="B55">Thanakitpipattana et al. 2020</xref>
                    </td></tr><tr><td rowspan="1" colspan="1">
                      <italic>
                        <tp:taxon-name><tp:taxon-name-part taxon-name-part-type="genus" reg="Ophiocordyceps">O.</tp:taxon-name-part> <tp:taxon-name-part taxon-name-part-type="species" reg="kuchinaraiensis">kuchinaraiensis</tp:taxon-name-part></tp:taxon-name>
                      </italic>
                    </td><td rowspan="1" colspan="1"><tp:taxon-name><tp:taxon-name-part taxon-name-part-type="order" reg="Coleoptera">Coleoptera</tp:taxon-name-part></tp:taxon-name> larva</td><td rowspan="1" colspan="1">Single, or double, brown, cylindrical, dark brown to black, slightly curved, 5.5–10 cm long, 2–3 mm wide</td><td rowspan="1" colspan="1">Semi-immersed, obclavate, 630–820 × 210–300</td><td rowspan="1" colspan="1">Cylindrical, 305–525 × 4.5–5.5</td><td rowspan="1" colspan="1">Filliform, 430–615 × 1–2</td><td rowspan="1" colspan="1">5–20 × 1–2</td><td rowspan="1" colspan="1">–</td><td rowspan="1" colspan="1">–</td><td rowspan="1" colspan="1">
                      <xref ref-type="bibr" rid="B4">Crous et al. 2023</xref>
                    </td></tr><tr><td rowspan="1" colspan="1">
                      <italic>
                        <tp:taxon-name><tp:taxon-name-part taxon-name-part-type="genus" reg="Ophiocordyceps">O.</tp:taxon-name-part> <tp:taxon-name-part taxon-name-part-type="species" reg="melolonthae">melolonthae</tp:taxon-name-part></tp:taxon-name>
                      </italic>
                    </td><td rowspan="1" colspan="1">Scarabaeid larva (<tp:taxon-name><tp:taxon-name-part taxon-name-part-type="order" reg="Coleoptera">Coleoptera</tp:taxon-name-part></tp:taxon-name>)</td><td rowspan="1" colspan="1">Clavate, sulphur-yellow to mikado-orange, yellowish brown, 3–13 cm long, 5–15 mm wide</td><td rowspan="1" colspan="1">Immersed, ovoid, 360–480 × 170–264</td><td rowspan="1" colspan="1">Cylindrical, 210–300 × 6–8</td><td rowspan="1" colspan="1">Filiform</td><td rowspan="1" colspan="1">4–8 × 1–1.5</td><td rowspan="1" colspan="1">–</td><td rowspan="1" colspan="1">–</td><td rowspan="1" colspan="1">
                      <xref ref-type="bibr" rid="B32">Mains 1958</xref>
                    </td></tr><tr><td rowspan="1" colspan="1">
                      <italic>
                        <tp:taxon-name><tp:taxon-name-part taxon-name-part-type="genus" reg="Ophiocordyceps">O.</tp:taxon-name-part> <tp:taxon-name-part taxon-name-part-type="species" reg="neovolkiana">neovolkiana</tp:taxon-name-part></tp:taxon-name>
                      </italic>
                    </td><td rowspan="1" colspan="1"><tp:taxon-name><tp:taxon-name-part taxon-name-part-type="family" reg="Scarabaeidae">Scarabaeidae</tp:taxon-name-part></tp:taxon-name> larva (<tp:taxon-name><tp:taxon-name-part taxon-name-part-type="order" reg="Coleoptera">Coleoptera</tp:taxon-name-part></tp:taxon-name>).</td><td rowspan="1" colspan="1">Solitary or in pairs, 13-18 mm high, fleshy</td><td rowspan="1" colspan="1">Immersed, ovoid or ellipsoid, 340–460 × 140–165</td><td rowspan="1" colspan="1">Attenuated downwards, 230–300 × 9–10</td><td rowspan="1" colspan="1">–</td><td rowspan="1" colspan="1">Cylindrical, 2.8–8 × 1.7–2</td><td rowspan="1" colspan="1">–</td><td rowspan="1" colspan="1">–</td><td rowspan="1" colspan="1">
                      <xref ref-type="bibr" rid="B20">Kobayasi 1941</xref>
                    </td></tr><tr><td rowspan="1" colspan="1">
                      <italic>
                        <tp:taxon-name><tp:taxon-name-part taxon-name-part-type="genus" reg="Ophiocordyceps">O.</tp:taxon-name-part> <tp:taxon-name-part taxon-name-part-type="species" reg="nigrella">nigrella</tp:taxon-name-part></tp:taxon-name>
                      </italic>
                    </td><td rowspan="1" colspan="1">Lepidopteran larva</td><td rowspan="1" colspan="1">4.5–10 cm</td><td rowspan="1" colspan="1">Superficia, obpyriform, 200–300 × 130–150</td><td rowspan="1" colspan="1">Cylindrical</td><td rowspan="1" colspan="1">–</td><td rowspan="1" colspan="1">26.9–30 × 1–2.9</td><td rowspan="1" colspan="1">–</td><td rowspan="1" colspan="1">–</td><td rowspan="1" colspan="1">
                      <xref ref-type="bibr" rid="B11">He 2019</xref>
                    </td></tr><tr><td rowspan="1" colspan="1">
                      <italic>
                        <tp:taxon-name><tp:taxon-name-part taxon-name-part-type="genus" reg="Ophiocordyceps">O.</tp:taxon-name-part> <tp:taxon-name-part taxon-name-part-type="species" reg="pseudovariabilis">pseudovariabilis</tp:taxon-name-part></tp:taxon-name>
                      </italic>
                    </td><td rowspan="1" colspan="1"><tp:taxon-name><tp:taxon-name-part taxon-name-part-type="family" reg="Lycidae">Lycidae</tp:taxon-name-part></tp:taxon-name> larva (<tp:taxon-name><tp:taxon-name-part taxon-name-part-type="order" reg="Coleoptera">Coleoptera</tp:taxon-name-part></tp:taxon-name>)</td><td rowspan="1" colspan="1">Solitary, multiple, brownish orange to moderate orange, 4–18 mm long, 0.5–1 mm wide</td><td rowspan="1" colspan="1">Pseudo-immersed, pyriform, 380–480 × 220–320</td><td rowspan="1" colspan="1">Cylindrical, up to 360 µm long, 5–8 µm wide</td><td rowspan="1" colspan="1">Cylindrical</td><td rowspan="1" colspan="1">5–10 × 1–1.5</td><td rowspan="1" colspan="1"><italic><tp:taxon-name><tp:taxon-name-part taxon-name-part-type="genus" reg="Hirsutella">Hirsutella</tp:taxon-name-part></tp:taxon-name></italic>-like, monophialidic, polyphialidic, 4–15 × 2–5</td><td rowspan="1" colspan="1">Fusoid, 4–8 × 0.5–1 µm</td><td rowspan="1" colspan="1">
                      <xref ref-type="bibr" rid="B35">Mongkolsamrit et al. 2024</xref>
                    </td></tr><tr><td rowspan="1" colspan="1">
                      <italic>
                        <tp:taxon-name><tp:taxon-name-part taxon-name-part-type="genus" reg="Ophiocordyceps">O.</tp:taxon-name-part> <tp:taxon-name-part taxon-name-part-type="species" reg="purpureostromata">purpureostromata</tp:taxon-name-part></tp:taxon-name>
                      </italic>
                    </td><td rowspan="1" colspan="1"><tp:taxon-name><tp:taxon-name-part taxon-name-part-type="family" reg="Elateridae">Elateridae</tp:taxon-name-part></tp:taxon-name> larva (<tp:taxon-name><tp:taxon-name-part taxon-name-part-type="order" reg="Coleoptera">Coleoptera</tp:taxon-name-part></tp:taxon-name>)</td><td rowspan="1" colspan="1">Cylindrical, purple, 7–23 mm long, 0.6–1 mm wide</td><td rowspan="1" colspan="1">Immersed, pyriform, 430–450 × 220–250</td><td rowspan="1" colspan="1">150–160 × 10</td><td rowspan="1" colspan="1">13–23 × 2.5–3</td><td rowspan="1" colspan="1">–</td><td rowspan="1" colspan="1">–</td><td rowspan="1" colspan="1">–</td><td rowspan="1" colspan="1">
                      <xref ref-type="bibr" rid="B22">Kobayasi and Shimizu 1980</xref>
                    </td></tr><tr><td rowspan="1" colspan="1">
                      <italic>
                        <tp:taxon-name><tp:taxon-name-part taxon-name-part-type="genus" reg="Ophiocordyceps">O.</tp:taxon-name-part> <tp:taxon-name-part taxon-name-part-type="species" reg="rubroflava">rubroflava</tp:taxon-name-part></tp:taxon-name>
                      </italic>
                    </td><td rowspan="1" colspan="1">
                      <bold><tp:taxon-name><tp:taxon-name-part taxon-name-part-type="order" reg="Coleoptera">Coleoptera</tp:taxon-name-part></tp:taxon-name> larva</bold>
                    </td><td rowspan="1" colspan="1">
                      <bold>Solitary or in groups of 2–8, bright orange to yellow orange, 3–4.5 cm long, 3–8 mm wide</bold>
                    </td><td rowspan="1" colspan="1">
                      <bold>Immersed, ovoid to oblong-ovate, 275–380 × 105–180</bold>
                    </td><td rowspan="1" colspan="1">
                      <bold>Filiform, 160–195 × 4.5–6.5</bold>
                    </td><td rowspan="1" colspan="1">–</td><td rowspan="1" colspan="1">
                      <bold>Cylindrical, 3.0–6.0 × 1.0–2.0</bold>
                    </td><td rowspan="1" colspan="1">–</td><td rowspan="1" colspan="1">–</td><td rowspan="1" colspan="1">
                      <bold>This study</bold>
                    </td></tr><tr><td rowspan="1" colspan="1">
                      <italic>
                        <tp:taxon-name><tp:taxon-name-part taxon-name-part-type="genus" reg="Ophiocordyceps">O.</tp:taxon-name-part> <tp:taxon-name-part taxon-name-part-type="species" reg="superficialis">superficialis</tp:taxon-name-part></tp:taxon-name>
                      </italic>
                    </td><td rowspan="1" colspan="1"><tp:taxon-name><tp:taxon-name-part taxon-name-part-type="order" reg="Coleoptera">Coleoptera</tp:taxon-name-part></tp:taxon-name> larva</td><td rowspan="1" colspan="1">Light gray, grayish brown or black, 1.5 cm long, 0.3–2.0 mm thick</td><td rowspan="1" colspan="1">Ovoid to subgloboid, 320–560 × 250–420</td><td rowspan="1" colspan="1">Cylindrical, 170–360 × 6–9</td><td rowspan="1" colspan="1">Filiform</td><td rowspan="1" colspan="1">14–32 × 1.5–2</td><td rowspan="1" colspan="1">–</td><td rowspan="1" colspan="1">–</td><td rowspan="1" colspan="1">
                      <xref ref-type="bibr" rid="B32">Mains 1958</xref>
                    </td></tr><tr><td rowspan="1" colspan="1">
                      <italic>
                        <tp:taxon-name><tp:taxon-name-part taxon-name-part-type="genus" reg="Ophiocordyceps">O.</tp:taxon-name-part> <tp:taxon-name-part taxon-name-part-type="species" reg="variabilis">variabilis</tp:taxon-name-part></tp:taxon-name>
                      </italic>
                    </td><td rowspan="1" colspan="1"><tp:taxon-name><tp:taxon-name-part taxon-name-part-type="family" reg="Xylophagidae">Xylophagidae</tp:taxon-name-part></tp:taxon-name> (<tp:taxon-name><tp:taxon-name-part taxon-name-part-type="order" reg="Diptera">Diptera</tp:taxon-name-part></tp:taxon-name>)</td><td rowspan="1" colspan="1">Solitary, several, chrome yellow, 2–24 mm long, 0.2–3 mm wide</td><td rowspan="1" colspan="1">Immersed, obpyriform, 350–590 × 200–370</td><td rowspan="1" colspan="1">Cylindrical, 210–330 × 6</td><td rowspan="1" colspan="1">Cylindrical</td><td rowspan="1" colspan="1">Cylindrical, 5–10 × 1.5–3</td><td rowspan="1" colspan="1">10–19.2 × 2.5</td><td rowspan="1" colspan="1">Subcylindrical, 8–12.4 × 1.9–3.1</td><td rowspan="1" colspan="1">
                      <xref ref-type="bibr" rid="B12">Hodge et al. 1998</xref>
                    </td></tr></tbody></table></table-wrap></tp:treatment-sec><tp:treatment-sec><!--Section generated to contain objects referenced in tp:taxon-treatment.--><fig id="F1" position="float" orientation="portrait"><object-id xmlns:xlink="http://www.w3.org/1999/xlink" content-type="doi" xlink:type="simple">10.3897/mycokeys.133.192411.figure1</object-id><object-id xmlns:xlink="http://www.w3.org/1999/xlink" content-type="arpha" xlink:type="simple">7E24C950-162E-5E07-A378-C57057B03168</object-id><label>Figure 1.</label><caption><p>Molecular phylogenetic analyses using the <abbrev xmlns:xlink="http://www.w3.org/1999/xlink" xlink:title="maximum likelihood" xlink:type="simple">ML</abbrev> and <abbrev xmlns:xlink="http://www.w3.org/1999/xlink" xlink:title="Bayesian inference" xlink:type="simple">BI</abbrev> based on combined nrSSU, nrLSU, <italic>tef1-α</italic>, <italic>rpb1</italic>, and <italic>rpb2</italic> sequence data. <italic><tp:taxon-name><tp:taxon-name-part taxon-name-part-type="genus" reg="Tolypocladium">Tolypocladium</tp:taxon-name-part> <tp:taxon-name-part taxon-name-part-type="species" reg="inflatum">inflatum</tp:taxon-name-part></tp:taxon-name></italic> OSC 71235 and <italic><tp:taxon-name><tp:taxon-name-part taxon-name-part-type="genus" reg="Tolypocladium">T.</tp:taxon-name-part> <tp:taxon-name-part taxon-name-part-type="species" reg="ophioglossoides">ophioglossoides</tp:taxon-name-part></tp:taxon-name></italic> CBS 100239 were used as outgroups. Statistical support values (<abbrev xmlns:xlink="http://www.w3.org/1999/xlink" xlink:title="ML bootstrap support" xlink:type="simple">BS</abbrev> ≥ 80% and <abbrev xmlns:xlink="http://www.w3.org/1999/xlink" xlink:title="BI posterior probabilities" xlink:type="simple">PP</abbrev> ≥ 0.80) are shown at the nodes for <abbrev xmlns:xlink="http://www.w3.org/1999/xlink" xlink:title="maximum likelihood" xlink:type="simple">ML</abbrev> bootstrap support (<abbrev xmlns:xlink="http://www.w3.org/1999/xlink" xlink:title="ML bootstrap support" xlink:type="simple">BS</abbrev>) and <abbrev xmlns:xlink="http://www.w3.org/1999/xlink" xlink:title="Bayesian inference" xlink:type="simple">BI</abbrev> posterior probabilities (<abbrev xmlns:xlink="http://www.w3.org/1999/xlink" xlink:title="BI posterior probabilities" xlink:type="simple">PP</abbrev>), nodes without values received support below these thresholds. Isolates in red type are those analyzed in this study. The scale bar represents the expected number of changes per site.</p></caption><graphic xmlns:xlink="http://www.w3.org/1999/xlink" xlink:href="mycokeys-133-345-g001.jpg" id="oo_1673174.jpg" position="float" orientation="portrait" xlink:type="simple"><uri content-type="original_file" xlink:type="simple">https://binary.pensoft.net/fig/1673174</uri></graphic></fig></tp:treatment-sec><ref-list><ref id="B26"><mixed-citation xmlns:xlink="http://www.w3.org/1999/xlink" xlink:type="simple">Li CR, Xia CR, Lin YR, Fan MZ, Li ZZ (2005) <italic><tp:taxon-name><tp:taxon-name-part taxon-name-part-type="genus">Hirsutella</tp:taxon-name-part> <tp:taxon-name-part taxon-name-part-type="species">huangshanensis</tp:taxon-name-part></tp:taxon-name></italic> sp. nov., the anamorph of <italic><tp:taxon-name><tp:taxon-name-part taxon-name-part-type="genus">Cordyceps</tp:taxon-name-part> <tp:taxon-name-part taxon-name-part-type="species">formosana</tp:taxon-name-part></tp:taxon-name></italic> and its infection on <italic><tp:taxon-name><tp:taxon-name-part taxon-name-part-type="genus">Tenebrio</tp:taxon-name-part> <tp:taxon-name-part taxon-name-part-type="species">molitor</tp:taxon-name-part></tp:taxon-name></italic> Mycosystema 24: 349–355.</mixed-citation></ref><ref id="B32"><mixed-citation xmlns:xlink="http://www.w3.org/1999/xlink" xlink:type="simple">Mains EB (1958) North American Entomogenous Species of <italic><tp:taxon-name><tp:taxon-name-part taxon-name-part-type="genus">Cordyceps</tp:taxon-name-part></tp:taxon-name></italic>. Mycologia 50: 169–222. <ext-link xlink:href="10.1080/00275514.1958.12024722" ext-link-type="doi" xlink:type="simple">https://doi.org/10.1080/00275514.1958.12024722</ext-link></mixed-citation></ref><ref id="B20"><mixed-citation xmlns:xlink="http://www.w3.org/1999/xlink" xlink:type="simple">Kobayasi Y (1941) The genus <italic><tp:taxon-name><tp:taxon-name-part taxon-name-part-type="genus">Cordyceps</tp:taxon-name-part></tp:taxon-name></italic> and its allies. Science reports of the Tokyo Bunrika Daigaku 84: 53–260.</mixed-citation></ref><ref id="B30"><mixed-citation xmlns:xlink="http://www.w3.org/1999/xlink" xlink:type="simple">Luangsa-Ard JJ, Ridkaew R, Mongkolsamrit S, Tasanathai K, Hywel-Jones NL (2010) <italic><tp:taxon-name><tp:taxon-name-part taxon-name-part-type="genus">Ophiocordyceps</tp:taxon-name-part> <tp:taxon-name-part taxon-name-part-type="species">barnesii</tp:taxon-name-part></tp:taxon-name></italic> and its relationship to other melolonthid pathogens with dark stromata. Fungal Biology 114: 739–745. <ext-link xlink:href="10.1016/j.funbio.2010.06.007" ext-link-type="doi" xlink:type="simple">https://doi.org/10.1016/j.funbio.2010.06.007</ext-link></mixed-citation></ref><ref id="B35"><mixed-citation xmlns:xlink="http://www.w3.org/1999/xlink" xlink:type="simple">Mongkolsamrit S, Noisripoom W, Tasanathai T, Khonsanit A, Thanakitpipattana D, Lamlertthon S, Himaman W, Crous PW, Stadler M, Luangsa-ard JJ (2024) Uncovering cryptic species diversity of <italic><tp:taxon-name><tp:taxon-name-part taxon-name-part-type="genus">Ophiocordyceps</tp:taxon-name-part></tp:taxon-name></italic> (<tp:taxon-name><tp:taxon-name-part taxon-name-part-type="family">Ophiocordycipitaceae</tp:taxon-name-part></tp:taxon-name>) associated with <tp:taxon-name><tp:taxon-name-part taxon-name-part-type="order">Coleoptera</tp:taxon-name-part></tp:taxon-name> from Thailand. Fungal Systematics and Evolution 14: 1–28. <ext-link xlink:href="10.3114/fuse.2024.14.15" ext-link-type="doi" xlink:type="simple">https://doi.org/10.3114/fuse.2024.14.15</ext-link></mixed-citation></ref><ref id="B27"><mixed-citation xmlns:xlink="http://www.w3.org/1999/xlink" xlink:type="simple">Li GJ, Hyde KD, Zhao RL, Hongsanan S, Abdel-Aziz FA, Abdel-Wahab MA, Alvarado P, Alves-Silva G, Ammirati JF, Ariyawansa HA, Baghela A, Bahkali AH, Beug M, Bhat DJ, Bojantchev D, Boonpratuang T, Bulgakov TS, Camporesi E, Boro MC, Ceska O, Chakraborty D, Chen JJ, Chethana KWT, Chomnunti P, Consiglio G, Cui BK, Dai DQ, Dai YC, Daranagama DA, Das K, Dayarathne MC, De Crop E, De Oliveira RJV, de Souza CAF, de Souza JI, Dentinger BTM, Dissanayake AJ, Doilom M, Drechsler-Santos ER, Ghobad-Nejhad M, Gilmore SP, Góes-Neto A, Gorczak M, Haitjema CH, Hapuarachchi KK, Hashimoto A, He MQ, Henske JK, Hirayama K, Iribarren MJ, Jayasiri SC, Jayawardena RS, Jeon SJ, Jerônimo GH, Jesus AL, Jones EBG, Kang JC, Karunarathna SC, Kirk PM, Konta S, Kuhnert E, Langer E, Lee HS, Lee HB, Li WJ, Li XH, Liimatainen K, Lima DX, Lin CG, Liu JK, Liu XZ, Liu ZY, Luangsa-ard JJ, Lücking R, Lumbsch HT, Lumyong S, Leaño EM, Marano AV, Matsumura M, McKenzie EHC, Mongkolsamrit S, Mortimer PE, Nguyen TTT, Niskanen T, Norphanphoun C, O’Malley MA, Parnmen S, Pawłowska J, Perera RH, Phookamsak R, Phukhamsakda C, Pires-Zottarelli CLA, Raspé O, Reck MA, Rocha SCO, de Santiago ALCMA, Senanayake IC, Setti L, Shang QJ, Singh SK, Sir EB, Solomon KV, Song J, Srikitikulchai P, Stadler M, Suetrong S, Takahashi H, Takahashi T, Tanaka K, Tang LP, Thambugala KM, Thanakitpipattana D, Theodorou MK, Thongbai B, Thummarukcharoen T, Tian Q, Tibpromma S, Verbeken A, Vizzini A, Vlasák J, Voigt K, Wanasinghe DN, Wang Y, Weerakoon G, Wen HA, Wen TC, Wijayawardene NN, Wongkanoun S, Wrzosek M, Xiao YP, Xu JC, Yan JY, Yang J, Da Yang S, Hu Y, Zhang JF, Zhao J, Zhou LW, Peršoh D, Phillips AJL, Maharachchikumbura SSN (2016) Fungal diversity notes 253–366: Taxonomic and phylogenetic contributions to fungal taxa. Fungal Diversity 78: 1–237. <ext-link xlink:href="10.1007/s13225-016-0366-9" ext-link-type="doi" xlink:type="simple">https://doi.org/10.1007/s13225-016-0366-9</ext-link></mixed-citation></ref><ref id="B71"><mixed-citation xmlns:xlink="http://www.w3.org/1999/xlink" xlink:type="simple">Yang ZL, Qin J, Xia CF, Hu Q, Li QQ (2015) <italic><tp:taxon-name><tp:taxon-name-part taxon-name-part-type="genus">Ophiocordyceps</tp:taxon-name-part> <tp:taxon-name-part taxon-name-part-type="species">highlandensis</tp:taxon-name-part></tp:taxon-name></italic>, a new entomopathogenic fungus from Yunnan, China. Phytotaxa 204: 287–295. <ext-link xlink:href="10.11646/phytotaxa.204.4.5" ext-link-type="doi" xlink:type="simple">https://doi.org/10.11646/phytotaxa.204.4.5</ext-link></mixed-citation></ref><ref id="B74"><mixed-citation xmlns:xlink="http://www.w3.org/1999/xlink" xlink:type="simple">Zhang X, Peng XC, Wei DP, Wang Y, Norphanphoun C, Hongsanan S, Xie N, Liu ZL, Mapook A, Kang JC, Saichana N, Hyde KD, Wen TC (2026) Reappraisal of the phylogenetic relationships of hirsutella-like fungi across <tp:taxon-name><tp:taxon-name-part taxon-name-part-type="family">Ophiocordycipitaceae</tp:taxon-name-part></tp:taxon-name> and <tp:taxon-name><tp:taxon-name-part taxon-name-part-type="family">Polycephalomycetaceae</tp:taxon-name-part></tp:taxon-name> (<tp:taxon-name><tp:taxon-name-part taxon-name-part-type="order">Hypocreales</tp:taxon-name-part></tp:taxon-name>, <tp:taxon-name><tp:taxon-name-part taxon-name-part-type="class">Sordariomycetes</tp:taxon-name-part></tp:taxon-name>), and the description of seven new species. IMA Fungus 17: 1–47. <ext-link xlink:href="10.3897/imafungus.17.171084" ext-link-type="doi" xlink:type="simple">https://doi.org/10.3897/imafungus.17.171084</ext-link></mixed-citation></ref><ref id="B55"><mixed-citation xmlns:xlink="http://www.w3.org/1999/xlink" xlink:type="simple">Thanakitpipattana D, Tasanathai K, Lamlertthon S, Luangsa-ard JJ, Mongkolsamrit S, Khonsanit A (2020) Fungal pathogens occurring on Orthopterida in Thailand. Persoonia 44: 140–160. <ext-link xlink:href="10.3767/persoonia.2020.44.06" ext-link-type="doi" xlink:type="simple">https://doi.org/10.3767/persoonia.2020.44.06</ext-link></mixed-citation></ref><ref id="B4"><mixed-citation xmlns:xlink="http://www.w3.org/1999/xlink" xlink:type="simple">Crous PW, Osieck ER, Shivas RG, Tan YP, Bishop-Hurley SL, Esteve-Raventós F, Larsson E, Luangsa-ard JJ, Pancorbo F, Balashov S, Baseia IG, Boekhout T, Chandranayaka S, Cowan DA, Cruz RHSF, Czachura P, De la Peña-Lastra S, Dovana F, Drury B, Fell J, Flakus A, Fotedar R, Jurjević Ž, Kolecka A, Mack J, Maggs-Kölling G, Mahadevakumar S, Mateos A, Mongkolsamrit S, Noisripoom W, Plaza M, Overy DP, Pitek M, Sandoval-Denis M, Vauras J, Wingfield MJ, Abell SE, Ahmadpour A, Akulov A, Alavi F, Alavi Z, Altés A, Alvarado P, Anand G, Ashtekar N, Assyov B, Banc-Prandi G, Barbosa KD, Barreto GG, Bellanger JM, Bezerra JL, Bhat DJ, Bilański P, Bose T, Bozok F, Chaves J, Costa-Rezende DH, Danteswari C, Darmostuk V, Delgado G, Denman S, Eichmeier A, Etayo J, Eyssartier G, Faulwetter S, Ganga KGG, Ghosta Y, Goh J, Góis JS, Gramaje D, Granit L, Groenewald M, Gulden G, Gusmão LFP, Hammerbacher A, Heidarian Z, Hywel-Jones N, Jankowiak R, Kaliyaperumal M, Kaygusuz O, Kezo K, Khonsanit A, Kumar S, Kuo CH, Laessøe T, Latha KPD, Loizides M, Luo SM, Maciá-Vicente JG, Manimohan P, Marbach PAS, Marinho P, Marney TS, Marques G, Martín MP, Miller AN, Mondello F, Moreno G, Mufeeda KT, Mun HY, Nau T, Nkomo T, Okrasińska A, Oliveira JPAF, Oliveira RL, Ortiz DA, Pawłowska J, Pérez-De-Gregorio MA, Podile AR, Portugal A, Privitera N, Rajeshkumar KC, Rauf I, Rian B, Rigueiro-Rodríguez A, Rivas-Torres GF, Rodriguez-Flakus P, Romero-Gordillo M, Saar I, Saba M, Santos CD, Sarma PVSRN, Siquier JL, Sleiman S, Spetik M, Sridhar KR, Stryjak-Bogacka M, Szczepańska K, Taşikn H, Tennakoon DS, Thanakitpipattana D, Trovão J, Türkekul A, van Iperen AL, van ‘t Hof P, Vasquez G, Visagie CM, Wingfield BD, Wong PTW, Yang WX, Yarar M, Yarden O, Yilmaz N, Zhang N, Zhu YN, Groenewald JZ (2023) Fungal Planet description sheets: 1478–1549. Persoonia 50: 158–310. <ext-link xlink:href="10.3767/persoonia.2023.50.05" ext-link-type="doi" xlink:type="simple">https://doi.org/10.3767/persoonia.2023.50.05</ext-link></mixed-citation></ref><ref id="B11"><mixed-citation xmlns:xlink="http://www.w3.org/1999/xlink" xlink:type="simple">He RH (2019) Studies on morphology, genetic differentiation and floristic fungi diversity of <italic><tp:taxon-name><tp:taxon-name-part taxon-name-part-type="genus">Ophiocordyceps</tp:taxon-name-part> <tp:taxon-name-part taxon-name-part-type="species">nigrella</tp:taxon-name-part></tp:taxon-name></italic>. Taiyuan: Shanxi University, 60 pp.</mixed-citation></ref><ref id="B22"><mixed-citation xmlns:xlink="http://www.w3.org/1999/xlink" xlink:type="simple">Kobayasi Y, Shimizu D (1980) <italic><tp:taxon-name><tp:taxon-name-part taxon-name-part-type="genus">Cordyceps</tp:taxon-name-part></tp:taxon-name></italic> species from Japan 3. Bulletin of the National Science Museum (Japan) Series B: Botany 8: 125–146.</mixed-citation></ref><ref id="B12"><mixed-citation xmlns:xlink="http://www.w3.org/1999/xlink" xlink:type="simple">Hodge KT, Humber RA, Wozniak CA (1998) <italic><tp:taxon-name><tp:taxon-name-part taxon-name-part-type="genus">Cordyceps</tp:taxon-name-part> <tp:taxon-name-part taxon-name-part-type="species">variabilis</tp:taxon-name-part></tp:taxon-name></italic> and the genus <italic><tp:taxon-name><tp:taxon-name-part taxon-name-part-type="genus">Syngliocladium</tp:taxon-name-part></tp:taxon-name></italic>. Mycologia 90: 743–753. <ext-link xlink:href="10.1080/00275514.1998.12026966" ext-link-type="doi" xlink:type="simple">https://doi.org/10.1080/00275514.1998.12026966</ext-link></mixed-citation></ref></ref-list></tp:taxon-treatment>
